# Supplementary material for: Machine-Learning-Based Detecting of Eyelid Closure and Smiling Using Surface Electromyography of Auricular Muscles in Patients with Postparalytic Facial Synkinesis: A Feasibility Study
Source: Diagnostics (Basel). 2023 Feb 2;13(3):554. doi: 10.3390/diagnostics13030554 (PMC9914547; doi:10.3390/diagnostics13030554)
Supplement: Supplementary file 1 [file diagnostics-13-00554-s001.zip]

Archive with 1 entries (1 files):
- diagnostics-2005172-supplementary.pdf
